# Supplementary material for: Interaction of Acinetobacter baumannii with Human Serum Albumin: Does the Host Determine the Outcome?
Source: Antibiotics (Basel). 2021 Jul 8;10(7):833. doi: 10.3390/antibiotics10070833 (PMC8300715; doi:10.3390/antibiotics10070833)
Supplement: Supplementary file 1 [file antibiotics-10-00833-s001.zip]

Archive with 1 entries (1 files):
- antibiotics-1266400-supplementary.pdf
